# Supplementary material for: Destructive impact of t-lymphocytes, NK and mast cells on basal cell layers: implications for tumor invasion
Source: BMC Cancer. 2013 May 25;13:258. doi: 10.1186/1471-2407-13-258 (PMC3722065; doi:10.1186/1471-2407-13-258)
Supplement: Additional file 1: Table S1 — List of primer sequences for RT-PCR. [file 1471-2407-13-258-S1.xls]

## Sheet: Sheet1
Table 1. List of primer sequences for RT-PCR
Gene Name	Location		Sequence
Refseq Accession #
Human CD133	1050-1071	Forward	5'-TGGATGCAGAACTTGACAACGT-3'
NM_006017	1182-1160	Reverse	5'-ATACCTGCTACGACAGTCGTGGT-3'
Human Ly6E	56-74	Forward	5'-GCTCGCTGATGTGCTTCT-3'
NM_002346.2	136-156	Reverse	5'-GACACAGTCACGCAGTAGTT-3'
Human Nanog	1167-1187	Forward	5'-TCTGGACACTGGCTGAATCCT-3'
NM_024865	1310-1290	Reverse	5'-CGCTGATTAGGCTCCAACCAT-3'
Human Sox2	656-676	Forward	5'-GCCGAGTGGAAACTTTTGTCG-3'
NM_003106	809-788	Reverse	5'-GCAGCGTGTACTTATCCTTCTT-3'
GAPDH	400-423	Forward	5'-GGTGTGAACCATGAGAAGTATGA -3'
NM_002046.4	501-523	Reverse	5'-GAGTCCTTCCACGATACCAAAG -3'
